# Supplementary material for: Mechanochemistry to Form Substituted Imidazoles, Imidazolium Salts and NHC–Gold Complexes with Fluorine-Containing Groups
Source: Molecules. 2025 Jan 24;30(3):522. doi: 10.3390/molecules30030522 (PMC11820496; doi:10.3390/molecules30030522)
Supplement: Supplementary file 1 [file molecules-30-00522-s001.zip]

Archive with 1 entries (1 files):
- molecules-3409373-supplementary.pdf
